# Supplementary material for: MafB regulates NLRP3 inflammasome activation by sustaining p62 expression in macrophages
Source: Commun Biol. 2023 Oct 16;6:1047. doi: 10.1038/s42003-023-05426-5 (PMC10579372; doi:10.1038/s42003-023-05426-5)
Supplement: Supplementary file 4 — Supplementary Data 1 [file 42003_2023_5426_MOESM4_ESM.xlsx]

## Sheet: Fig. 1
1d						1e
	LPS 0h	LPS 1h	LPS 2h	LPS 4h			LPS 0h	LPS 1h	LPS 3h
MafB	0.83587	0.529603	0.085141	0.143738		MafB	0.894631	0.496257	0.103561
	1.14544	0.529894	0.102973	0.131752			1.09378	0.333943	0.121308
	0.969984	0.543352	0.078101	0.119436			1.06206	0.546074	0.154186
	1.07774	0.649414	0.088518				0.963306	0.450352	0.0985173

## Sheet: Fig. 2
2b					2c						2d
	con si	MafB si				con si		MafB si				con si	MafB si
IL1b	1.16328	0.859726	LPS 0h			-LPS	+LPS	-LPS	+LPS		TNFA	0.88755	0.809237	LPS 0h
	0.929736	1.30771			TNF-α	U.D.	3.81483	U.D.	3.27779			1.14257	1.01205
	0.924606	1.05026				U.D.	3.64816	U.D.	3.44446			0.96988	0.949799
	8414.34	7670.95	LPS 1.5h			U.D.	3.35187	U.D.	3.16668			638.51	769.242	LPS 1.5h
	5425.93	7982.9				U.D.	3.20372					877.814	807.515
	7222.18	6244.72										748.014	979.214
	7042.56	9277.52			IL-6	U.D.	0.418274	U.D.	0.365389			751.305	907.932
	8897.57	10052.8	LPS 3h			U.D.	0.34135	U.D.	0.394235			444.773	437.988	LPS 3h
	8624.8	7614.53				U.D.	0.375004	U.D.	0.355773			479.295	473.615
	7811.78	10417.7				U.D.	0.399043					470.283	399.212
	11087	9784.49										475.264	498.727
NLRP3	1.14393	1.32461	LPS 0h								IL6	0.822448	1.72827	LPS 0h
	0.772019	1.19568										1.74342	0.742813
	1.13233	1.30434										0.696934	0.684779
	19.5375	16.5563	LPS 1.5h									68.2246	78.3387	LPS 1.5h
	30.1902	31.5224										78.6339	75.1877
	24.583	20.6059										51.1978	88.7398
	32.2382	34.1149										69.4958	91.8188
	16.7934	10.7832	LPS 3h									492.44	593.79	LPS 3h
	13.7789	11.4588										491.702	470.866
	11.8759	5.06366										549.962	527.273
	10.5876	12.313										509.264	544.574
MafB	0.924674	0.454275	LPS 0h
	1.32417	0.26338
	0.814234	0.277049
	0.325783	0.0287399	LPS 1.5h
	0.270875	0.0290859
	0.210904	0.0240849
	0.250507	0.0316268
	0.0596642	0.0961516	LPS 3h
	0.0609885	0.0199204
	0.0467172	0.00977432
	0.0727253	0.0218456
2e				2g						2h
	MafB +/+	MafB -/-			MafB +/+	MafB -/-	MafB +/+	MafB -/-			MafB +/+	MafB -/-	MafB +/+	MafB -/-
MafB	1.28125	0.0123932			-LPS		+LPS				-LPS		+LPS
	0.938238	0.00319593		IL1b	0.818203	1.09343	6367.44	6147.59		TNF-α	U.D.	U.D.	5.16453	4.31253
	0.952043	0.00588814			0.743237	1.36797	5986.23	6363.93			U.D.	U.D.	4.71013	4.34093
	0.871702	0.00541967			1.10469	0.851078	5419.06	6510.69			U.D.	U.D.	4.88053	4.08533
					1.4965	3.88417	6211.11	6469.69			U.D.	U.D.	4.76693	4.31253
				TNFA	1.10681	0.855096	143.244	149.038		KC	U.D.	U.D.	9.93217	11.2622
					0.905123	0.539459	187.405	114.515			U.D.	U.D.	9.36792	10.2143
					0.925073	0.646246	112.57	136.912			U.D.	U.D.	9.52914	9.89187
					1.07919	1.07172	196.095	124.635			U.D.	U.D.	10.4964	10.6979

## Sheet: Fig. 3
3a
-ATP	+ATP	-ATP	+ATP		-Nigericin	+Nigericin	-Nigericin	+Nigericin		-MSU	+MSU	-MSU	+MSU
con si		MafB si			con si		MafB si			con si		MafB si
U.D.	1.83788	U.D.	3.59056		U.D.	1.8233	U.D.	2.51636		U.D.	0.146845	U.D.	0.235158
U.D.	1.95473	U.D.	4.25269		U.D.	1.78347	U.D.	2.58407		U.D.	0.16841	U.D.	0.294717
U.D.	2.03262	U.D.	4.68112		U.D.	1.78347	U.D.	2.81111		U.D.	0.186894	U.D.	0.309094
										U.D.	0.204351	U.D.	0.284448
3b					3c
con	ATP	Nigericin			ATP	Nigericin
U.D.	0.137014	0.18696	con si		1.05325	0.992	con si
U.D.	0.146975	0.18819			0.83432	0.96
U.D.	0.119305	0.17958			1.11243	0.906667
U.D.	0.251014	0.26445	MafB si		1.51479	1.36533	MafB si
U.D.	0.30082	0.21648			1.49112	1.22667
U.D.	0.270936	0.28905			1.35503	1.20533
3f					3g
con si		MafB si				con si	MafB si	con si	MafB si	con si	MafB si
-Nigericin	+Nigericin	-Nigericin	+Nigericin			con		ATP		Nigericin
1.19403	61.2137	0.642398	73.2394		IL-1β	U.D.	U.D.	2.07471	3.97508	2.66749	4.16686
1.14379	64.1694	0.662252	75			U.D.	U.D.	2.59775	3.81817	2.91157	4.06225
0.899281	64.7619	0.805369	75.07			U.D.	U.D.	2.49314	3.95764	3.10335	3.88791
	59.6059		73.8916
	62.2995		85.446			con si	MafB si	con si	MafB si
	68.0191		87.2299			ATP		Nigericin
	49.8		76.7442		LDH	0.962455	1.72179	0.942581	1.61419
	64.3498		79.2049			0.986501	1.7142	1.01677	1.62839
						1.05104	1.70281	1.03935	1.52645

## Sheet: Fig. 4
4a					4c					4h
MafB +/+		MafB -/-			MafB +/+		MafB -/-			MafB +/+		MafB -/-
-ATP	+ATP	-ATP	+ATP		-ATP	+ATP	-ATP	+ATP		-Nigericin	+Nigericin	-Nigericin	+Nigericin
U.D.	0.758195	U.D.	2.06967		U.D.	0.4125	U.D.	1.87917		0.492611	1.16279	31.9527	49.7006
U.D.	0.737703	U.D.	2.00819		U.D.	0.3375	U.D.	1.86361		0.420168	0	33.8462	53.9823
U.D.	0.778687	U.D.	2.17213		U.D.	0.371875	U.D.	1.85194		0.387597	0.561798	40.458	64.2857
U.D.	0.881145	U.D.	2.19262		U.D.	0.3375	U.D.	1.75856		0.888889	0.492611	34.7305	50.8772
										0.529101	1	41.5493	43.662
MafB +/+		MafB -/-			MafB +/+		MafB -/-
-Nigericin	+Nigericin	-Nigericin	+Nigericin		-Nigericin	+Nigericin	-Nigericin	+Nigericin
U.D.	1.59836	U.D.	3.25819		U.D.	1.70833	U.D.	7.35328
U.D.	1.29098	U.D.	2.70491		U.D.	1.72917	U.D.	6.32875
U.D.	1.29098	U.D.	2.74589		U.D.	1.92708	U.D.	6.62703
U.D.	1.4959	U.D.	3.19671		U.D.	2.13542	U.D.	7.14578

## Sheet: Fig. 5
5a	poly(dA:dT)		flagellin			5d	poly(dA:dT)		flagellin
	+/+	-/-	+/+	-/-			+/+	-/-	+/+	-/-
	1.84397	1.65485	1.65485	1.86761			0.815796	0.978955	0.407898	0.431582
	1.91489	1.70213	1.513	1.93853			0.77369	0.960534	0.455267	0.486846
	1.77305	1.74941	1.46572	1.65485			0.794743	0.831586	0.447372	0.523688
	1.89125	1.72577

## Sheet: Fig. 6
6b									6c
con		LPS		LPS+ATP		LPS+Nigericin			con		ATP		Nigericin
con si	MafB si	con si	MafB si	con si	MafB si	con si	MafB si		con si	MafB si	con si	MafB si	con si	MafB si
7.16	11.2	9.75	9.94	35.9	44.3	27	40.4		0.741613	1.03543	1.85891	3.29309	1.57673	2.8371
7.62	8.4	9.71	10.6	37.7	46.9	24.8	30.5		1.01404	1.13277	2.03807	3.54488	1.80942	2.80637
7.37	8.03	11.3	13	37.8	47.4	27.2	33.8		1.24435	0.83177	2.21961	3.46167	1.73519	2.50455
6d							6e
con si		LPS		LPS+Nigericin			con si		LPS		LPS+Nigericin
con si	MafB si	con si	MafB si	con si	MafB si		con si	MafB si	con si	MafB si	con si	MafB si
0.983733	1.59309	0.847315	1.38821	13.09	17.92		1.13	1.21	0.54	1.27	12.6	17.49
0.982639	1.91885	0.950443	1.75088	11.76	20.37		0.89	1.56	0.73	1.43	11.82	18.18
1.03397	1.6674	0.971162	1.97422	11.06	19.23		1	1.17	0.62	1.34	10.98	16.5
6f
con		MitoTempo
con si	MafB si	con si	MafB si
0.216	0.433	0.12	0.156
0.216	0.428	0.115	0.166
0.205	0.429	0.117	0.16

## Sheet: Fig. 7
7c	SQSTM1			7e	TNF-α	IL-6			7f	IL-1β
	1.02534	con si			2.39453	0.142862	con si			1.55657	con si
	1.00762				2.51971	0.171181				1.90945
	1.03984				2.5058	0.182509				1.58865
	0.97989				2.61707	0.205164	p62 si			2.42274	p62 si
	0.843342	MafB si			2.46407	0.176845				2.45482
	0.895715				2.72835	0.193837				2.45482
	0.584504
	0.788315

## Sheet: Fig. 8
8b				8c
	vehi.	LG268			vehi.	LG268
TNF-α	4.41554	2.87044		MafB+/+	3.88909	2.35015
	3.41449	3.0663			3.36418	2.57682
	3.30568	2.97925			3.78172	2.30243
IL-6	23.364	21.0276		MafB-/-	7.217	8.01486
	14.0184	22.1958			7.52526	6.45541
	14.0184	12.8502			7.74286	7.07193
8g					8h
LPS		LPS+ATP			vehi.	LG268	vehi.	LG268
vehi.	LG268	vehi.	LG268		con		ATP
3.21	3.45	24.9	13.5		0.96	1.3	2.76	1.57
5.2	3.97	22.1	12.8		1.13	0.89	2.74	1.67
5.01	4.25	24.7	13.5		1.07	0.89	2.66	2
					0.83	0.98	2.56	1.59

## Sheet: Fig. 9
9a						9b				9c
	MafB +/+		MafB -/-				MafB +/+	MafB -/-		MafB +/+	MafB -/-	MafB +/+	MafB -/-
IL-1β	saline	LPS	saline	LPS		IL-1β	33.4044	43.7441		Casp 1 p20		Gasdermin D p30
	0	245.732	59.7341	208.338			34.8306	45.1702		0.873212	2.30111	0.359601	10.1027
	79.6	202.996	75.2207	486.122			19.4993	32.6913		1.25875	1.45629	0.996393	2.92965
	0	208.338	2.21237	475.438			43.031	30.5521		0.786478	1.72354	0.9284	6.12555
	119.4	122.866		256.416			44.8137	31.6217		0.93366	1.67652	1.99681	1.95331
		130.53		384.624			44.4571	48.7356		1.15072	1.58168	0.709764	3.58432
		59.7341		676.986			42.3179	64.0668			1.35675		1.5119
		143.804		334.068
		106.194
KC	0.814593	172.072	1.45752	190.736
	0	187.237	0	200.652
	0	176.154	0	197.736
	0.814593	172.655		175.571
		172.474		171.488
		171.016		212.798
		198.223		206.482
		156.441
9d				9e			9f			9g
	MafB +/+	MafB -/-		MafB +/+	MafB -/-		MafB +/+	MafB -/-		x10^6 CFU/ml
IL-1β	298.802	409.188		0.24819	0.435029		1.6	1.9		3.7	MafB+/+
	206.497	620.443		0.317026	0.439946		1.2	3		4.21
	275.012	423.462		0.346526	0.474363		1.4	1.9		4.86
	144.643	354.947			0.420278		0.8	3.4		3.59	MafB-/-
	275.012	255.029			0.390778		0.9	1.7		4
										5.04
KC	4.15502	8.05764
	2.5435	8.60129
	4.50451	5.74714
	2.93182	5.31998
	5.04816	4.29094

## Sheet: SF.1
1b			1c			1d
TNF-β			IL-1β				MafB +/+		MafB -/-
1.755	con si		0.784228	con si			-LPS	+LPS	-LPS	+LPS
1.78011			0.705841			IL1b	1.2891	441.041	0.627466	392.782
1.93079			0.573822				0.917927	399.59	0.317793	636.676
1.78011			0.705841				0.845094	390.939	0.652523	286.94
1.90568	MafB si		1.55159	MafB si				398.321		394.514
2.13169			1.31643
1.62944			1.45257			NLRP3	1.20833	7.23345	0.942373	6.22785
1.80522			1.56397				0.965956	5.49941	0.719991	5.61753
							0.856759	5.64311	0.960229	5.42396
								6.6453		7.00792
1f						1g
	MafB +/+		MafB -/-				MafB +/+	MafB -/-
	-LPS	+LPS	-LPS	+LPS		TNF-β	3.01767	2.07834
TNFA	0.956782	139.763	0.89165	140.918			2.2472	2.47802
	0.878323	127.421	0.757708	117.429			2.2472	3.35732
	1.18996	123.497	0.714502	121.391			3.01767	2.71783
		126.791		121.728
						KC	4.3111	4.56749
MafB	1.16949	0.0959183	0.00707835	0.000712511			4.05751	4.4412
	0.944832	0.0435471	0.00181176	0.00322019			4.15895	4.357
	0.905	0.0529255	0.00274116	0.000944731			4.09132	4.23071
		0.0484704		0.00162445

[truncated: 2 more sheets: SF.2, SF.3]
